# Supplementary material for: Bacterial Genome-Wide Association Identifies Novel Factors That Contribute to Ethionamide and Prothionamide Susceptibility in Mycobacterium tuberculosis
Source: mBio. 2019 Apr 23;10(2):e00616-19. doi: 10.1128/mBio.00616-19 (PMC6479004; doi:10.1128/mBio.00616-19)
Supplement: TABLE S1 [file mBio.00616-19-st001.xlsx]

## Sheet: Supplementary Table 1a
Supplementary Table 1a. Variants in Rv0565c in clinical isolates from Zhang et al (Figure 1)
Genome Position	H37Rv Allele	Variant Allele	Effect on Protein	Isolate, Fraction of bases variant*
656338	A	AGC	Leu378frameshift	SRR671760,1.00
656356	A	T	Val372Asp	SRR671842,1.00
656584	C	A	Arg296Leu	SRR671815,1.00
656657	C	A	Ala272Ser	SRR671787,1.00
656711	A	C	Trp254Gly	SRR671756,0.91
656956	C	G	Trp172Ser	SRR671758,1.00
657142	C	T	Arg110His	SRR671719,1.00	SRR671720,1.00	SRR671721,1.00	SRR671722,1.00	SRR671723,1.00	SRR671724,1.00	SRR671726,1.00	SRR671727,0.99	SRR671728,1.00	SRR671729,0.99	SRR671730,1.00	SRR671731,1.00	SRR671732,1.00	SRR671733,1.00	SRR671734,1.00	SRR671735,1.00	SRR671736,1.00	SRR671737,1.00	SRR671738,1.00	SRR671739,1.00	SRR671742,0.99	SRR671743,1.00	SRR671744,1.00	SRR671745,1.00	SRR671746,1.00	SRR671747,0.99	SRR671748,1.00	SRR671752,1.00	SRR671753,1.00	SRR671754,1.00	SRR671755,0.99	SRR671756,1.00	SRR671758,1.00	SRR671759,1.00	SRR671761,1.00	SRR671765,1.00	SRR671770,1.00	SRR671771,1.00	SRR671776,1.00	SRR671777,1.00	SRR671779,1.00	SRR671780,1.00	SRR671781,1.00	SRR671783,1.00	SRR671784,1.00	SRR671785,1.00
657188	G	C	His95Asp	SRR671797,1.00	SRR671855,1.00
657399	C	CG	Ala25frameshift	SRR671794,1.00
*Percent of bases at the variant site which agree with the variant call
[truncated: 76 more columns]

## Sheet: Supplementary Table 1b
Supplementary Table 1b. Variants in mymA in clinical isolates from Zhang et al (Figure 1)
Genome Position	H37Rv Allele	Variant Allele	Effect on Protein	Isolate, Fraction of bases variant*
3448598	T	C	Ile32Thr	SRR671775,1.00
3448727	T	G	Leu75Arg	SRR671740,0.99
3449002	C	T	Gln167stop	SRR671747,0.99
*Percent of bases at the variant site which agree with the variant call

## Sheet: Supplementary Table 1c
Supplementary Table 1c. Variants in ethA in clinical isolates from Zhang et al (Figure 1)
Genome Position	H37Rv Allele	Variant Allele	Effect on Protein	Isolate, Fraction of bases variant*
4326170	G	GT	Thr435frameshift	SRR671794,1.00
4326183	A	C	Phe431Val	SRR671785,1.00
4326280	C	CA	Ser399frameshift	SRR671758,1.00
4326348	C	A	Gly376Cys	SRR671799,1.00
4326356	A	G	Met373Thr	SRR671824,0.98
4326369	AG	A	Tyr369frameshift	SRR671787,0.99
4326390	C	T	Asp362Asn	SRR671799,0.99
4326393	CT	C	Val361frameshift	SRR671815,0.99
4326419	GC	G	Ala352frameshift	SRR671789,1.00	SRR671863,1.00	SRR671864,1.00
4326451	T	TGC	Thr342frameshift	SRR671726,1.00
4326474	G	C	Pro334Ala	SRR671783,0.98	SRR671877,1.00
4326519	GT	G	Glu318frameshift	SRR671756,0.98
4326676**	G	C	Ser366Arg	SRR671722,0.99	SRR671727,0.99	SRR671728,1.00	SRR671730,1.00	SRR671731,1.00	SRR671733,1.00	SRR671734,1.00	SRR671737,1.00	SRR671738,1.00	SRR671739,1.00	SRR671742,1.00	SRR671745,1.00	SRR671746,1.00	SRR671747,1.00	SRR671754,1.00	SRR671765,1.00	SRR671770,1.00	SRR671789,1.00	SRR671795,0.99	SRR671798,1.00	SRR671818,0.99	SRR671840,1.00	SRR671845,1.00	SRR671863,1.00	SRR671864,1.00	SRR671871,1.00
4326699	GC	G	Arg259frameshift	SRR671725,0.93	SRR671861,0.95
4326703	T	TG	Arg258frameshift	SRR671844,1.00
4326717	A	AG	Cys253frameshift	SRR671855,1.00
4326773	G	GCC	Ala234frameshift	SRR671825,1.00
4326853	G	GC	Ser208frameshift	SRR671760,1.00
4326876	T	A	Lys200stop	SRR671842,1.00
4326939	C	A	Val179Phe	SRR671781,1.00
4326977	T	G	His166Pro	SRR671862,0.99
4327017	C	T	Gly153Ser	SRR671799,1.00
4327029	G	A	Pro149Ser	SRR671821,1.00
4327045	G	T	Tyr143stop	SRR671812,1.00
4327165	CT	C	Lys103frameshift	SRR671791,0.93
4327307	T	C	Asp56Gly	SRR671810,1.00
4327322	G	A	Pro51Leu	SRR671813,1.00
4327323	G	A	Pro51Ser	SRR671828,1.00
4327343	GT	G	Thre44frameshift	SRR671797,1.00
4327445	A	C	Val10gly	SRR671779,0.99
4327448	A	C	Ile9Ser	SRR671819,1.00
			Large Deletion	SRR671854	SRR671759
*Percent of bases at the variant site which agree with the variant call
** Excluded from Figure 1a because this allele is common and shared by susceptible and resistant strains
