# Supplementary material for: Bacterial Genome-Wide Association Identifies Novel Factors That Contribute to Ethionamide and Prothionamide Susceptibility in Mycobacterium tuberculosis
Source: mBio. 2019 Apr 23;10(2):e00616-19. doi: 10.1128/mBio.00616-19 (PMC6479004; doi:10.1128/mBio.00616-19)
Supplement: TABLE S2 [file mBio.00616-19-st002.xlsx]

## Sheet: Supplementary Table 2
Supplementary Table 2. Genotypes of Rv0565c and ethA variants in the Hicks et al, 2018 dataset (Supplementary Figure 1, right panel)
Isolate	ethA nt	ethA AA	Rv0565c nt	Rv0565c AA
07DS03277	C798G	S266R
07DS03327	C798G	S266R
07DS03341	C798G	S266R
07DS03353	G548C	S183T
07DS05117	C1000G	P334A
07DS06142	G1465T	V489F
07DS09128	C1247G	T416S
07DS10245	A763C	L255Q
07DS15351	C798G	S266R
07DS16139	G1260C	E420D
07DS16159	C798G	S266R
07DS16350	C1000G	P334A
07DS16423	C798G	S266R
07DS17160			G62A	G21E
07DS17369	C1000G	P334A
07DS18137			G229C	E77Q
07DS18420	C798G	S266R
07DS19144			G1259A	R420H
07DS20132	C798G	S266R
07DS20263	C798G	S266R
07DS22136	C798G	S266R
07DS22168	C98G	A33G
07DS23339	G1420C	D474H
07DS26112	C798G	S266R
07DS30138			AC1204_del	T402_frameshift
07DS31127	C798G	S266R
07HR10255	C1000G	P334A
07HR10257	C1000G	P334A
07HR13233			T202C	S68P
07HR14145	C170G	S57C
07HR15227	A899Del	D300_frameshift
07HR18228	C798G	S266R
07HR23164	C798G	S266R
07HR24235	C566G	T189M
07HR30105	C798G	S266R
07HR31219	C798G	S266R
07MDR01106	C1000G	P334A
07MDR03118	C798G	S266R
07MDR03293	C798G	S266R
07MDR03311			C283G	H95D
07MDR03349	C835T	R279_stop
07MDR03364			A455_del	Y152_frameshift
07MDR04112	GC672GCGC	L225_frameshift
07MDR04253	G655A	D219N	C808T	R270C
07MDR05134	G1364A	W455_stop	G574A	A192T
07MDR06128	G348A, C1000G	W116_stop, P334A
07MDR06135	C491G	P164R
07MDR06145	C1000G	P334A
07MDR06165	G1465T	V489F
07MDR07118	C835T	R279_stop	C259G	R87G
07MDR07133	C919T	H307Y
07MDR08119	C1000G	P334A
07MDR08134	A167C	D56A
07MDR10431	C798G	S266R
07MDR11278	C479_del	P160_frameshift
07MDR12134	GC34_del	A12_frameshift
07MDR12240	C798G	S266R
07MDR12314	C1000G	P334A
07MDR12340	C1000G	P334A
07MDR12426	C798G	S266R
07MDR12448	C1103T	A368V
07MDR13130	C1000G	P334A
07MDR13157	C798G	S266R
07MDR13165	C1307_del	P436_frameshift	C1034T	A345V
07MDR13167	C798G	S266R
07MDR13168	G720A	W240*	T340C	W114R
07MDR13232	C798G	S266R
07MDR14226	C798G	S266R
07MDR14265	1415-1427_deletion	K472_frameshift
07MDR14314	C805CC	Q269_frameshift	TC58GA	S20D
07MDR15126	G1258A	E420K
07MDR15228	G752GG	S251_frameshift
07MDR15429	C1341_del	K448_frameshift
07MDR16207	C1000G, CG1125CGCG	P334A, G376_frameshift
07MDR16401	C1128_del	I377_frameshift	G565A	G189R
07MDR16412	C1128_del	I377_frameshift
07MDR16424	T101C	I34T
07MDR16430	T409C	C127R
07MDR16466	C798G	S266R
07MDR16467	C798G	S266R
07MDR16514	C1000G	P334A
07MDR17106	A1391AA	D464_frameshift	A348AA	S117_frameshift
07MDR17146	C798G	S266R
07MDR17229	C798G	S266R
07MDR17366	C798G	S266R
07MDR18128	C798G	S266R
07MDR18558	A481G	I161V
07MDR18559	A481G	I161V
07MDR19329	C689T	P230L
07MDR19342	C798G	S266R
07MDR19466	G716A	R239Q
07MDR20161			A10AA	T4_frameshift
07MDR20163	C1000G	P334A
07MDR22149			G62A	G21E
07MDR22160	T409C	C137R
07MDR22257	T104G	L35R	TAC436TAC	Y146YY
07MDR22268	T104G	L35R	TAC436TAC	Y146YY
07MDR23120	G1111T	G371C
07MDR23557	A839_del	K280_frameshift
07MDR24111	C798G	S266R
07MDR27121	C1000G	P334A
07MDR27149			A871C	N291H
07MDR27164	C643T	Q215_stop
07MDR28158	C1000G	P334A
07MDR29127	C798G	S266R
07MDR29131	G380C	S127T
07MDR30118	C798G	S266R
07MDR30124	C798G	S266R
07MDR30147	C798G, C911T	S266R, A304V
07MDR30165	T401C	L134P
