# Supplementary material for: Bacterial Genome-Wide Association Identifies Novel Factors That Contribute to Ethionamide and Prothionamide Susceptibility in Mycobacterium tuberculosis
Source: mBio. 2019 Apr 23;10(2):e00616-19. doi: 10.1128/mBio.00616-19 (PMC6479004; doi:10.1128/mBio.00616-19)
Supplement: TABLE S3 [file mBio.00616-19-st003.xlsx]

## Sheet: Supplementary Table 3
Supplementary Table 3. Nanostring probes for the detection of sigA, Rv0565c, mymA and ethA (Figure 4a-c)
Gene	Target Sequence	Probe A	Probe B
Rv0565c	TACCTGATCTCGGCATCCAAATACAGCACGTTCGCCGCCGTTGTTCGTAAAGCGTTGCCTCCCAAAACTTCTCACTTGATTGTCCGAATGTACAACGCGT	TTACGAACAACGGCGGCGAACGTGCTGTATTTGGATGCCGAGATCAGGTACCTCAAGACCTAAGCGACAGCGTGACCTTGTTTCA	CGAAAGCCATGACCTCCGATCACTCACGCGTTGTACATTCGGACAATCAAGTGAGAAGTTTTGGGAGGCAACGCT
ethA	GGACCAGCGATTGTGCTTGGTGCCCAACGGCGACCTGTTCCGGGCCATTCGTCACGGGAAGGTCGAGGTGGTGACCGACACCATTGAACGGTTCACCGCG	GAATGGCCCGGAACAGGTCGCCGTTGGGCACCAAGCACAATCGCTGCATCCTCTTCTTTTCTTGGTGTTGAGAAGATGCTC	CGAAAGCCATGACCTCCGATCACTCTGAACCGTTCAATGGTGTCGGTCACCACCTCGACCTTCCCGTGAC
mymA	TGGCCCAAGCTGATGCGGCGATTGCTGCTGTGGGAGGTACGACGCCGCCTCGGCCGCTCCGTGGACATGAGCAACTTCACCCCGAACTACCTGCCGTGGG	AGGCGGCGTCGTACCTCCCACAGCAGCAATCGCCGCATCAGCTTGGGCACAATTCTGCGGGTTAGCAGGAAGGTTAGGGAAC	CGAAAGCCATGACCTCCGATCACTCCCCACGGCAGGTAGTTCGGGGTGAAGTTGCTCATGTCCACGGAGCGGCCG
sigA	CGCGGCCACGCGACCAAGCCACGGGCGCCCAAGGATGCCCAGCACGAAGCCGCAACGGATCCCGAGGACGCCCTGGACTCCGTCGAGGAGCTCGACGCTG	GGGCATCCTTGGGCGCCCGTGGCTTGGTCGCCTGGAGTTTATGTATTGCCAACGAGTTTGTCTTT	CGAAAGCCATGACCTCCGATCACTCCAGGGCGTCCTCGGGATCCGTTGCGGCTTCGTGCT
